# Supplementary material for: High-Performance Electrochromic Devices Based on Size-Controlled 2D WO3 Nanosheets Prepared Using the Intercalation Method
Source: Materials (Basel). 2023 Dec 21;17(1):41. doi: 10.3390/ma17010041 (PMC10780075; doi:10.3390/ma17010041)
Supplement: Supplementary file 1 [file materials-17-00041-s001.zip]

Archive with 1 entries (1 files):
- materials-2762298-supplementary.pdf
